# Supplementary material for: Grouping Annotations on the Subcellular Layered Interactome Demonstrates Enhanced Autophagy Activity in a Recurrent Experimental Autoimmune Uveitis T Cell Line
Source: PLoS One. 2014 Aug 12;9(8):e104404. doi: 10.1371/journal.pone.0104404 (PMC4130584; doi:10.1371/journal.pone.0104404)
Supplement: File S1 — Supporting tables. Table S1, Annotation grouped in plasma membrane layers. The Cytoscape and Cerebral plugin were used to establish the subcellular layered interactome based on differential expression, global interactome, and subcellular localization information. Then, the layered interactomes were grouping annotated by the ClueGO plugin based on Gene Ontology and Kyoto Encyclopedia of Genes and Genomes databases. Such grouped annotations in the plasma membrane layers were listed to recognize the relationships among these processes. Table S2, Annotation grouped in cytoplasm layers. The Cytoscape and Cerebral plugin were used to establish the subcellular layered interactome based on differential expression, global interactome, and subcellular localization information. Then, the layered interactomes were grouping annotated by the ClueGO plugin based on Gene Ontology and Kyoto Encyclopedia of Genes and Genomes databases. Such grouped annotations in the cytoplasm layers were listed to recognize the relationships among these processes. Table S3, Annotation grouped in nucleus layers. The Cytoscape and Cerebral plugin were used to establish the subcellular layered interactome based on differential expression, global interactome, and subcellular localization information. Then, the layered interactomes were grouping annotated by the ClueGO plugin based on Gene Ontology and Kyoto Encyclopedia of Genes and Genomes databases. Such grouped annotations in the nucleus layers were listed to recognize the relationships among these processes. (XLS) [file pone.0104404.s004.xls]

## Sheet:  Supplement Table 1
Supplement Table 1.Grouped annotation in plasma membrane layers
Group 1
ID	Go Term	Up-Regulated Genes	Down-Regulated Genes	Term P Value	Term P Value Correlated with Bonferroni
GO:00025040	antigen processing and presentation of peptide or polysaccharide antigen via MHC class II	[Cd74]	[RT1-Ba, RT1-Bb, RT1-Db1]	4.06187e-06	0.000211217
KEGG:053100	Asthma	[Cd40]	[RT1-Ba, RT1-Bb, RT1-Db1]	2.08928e-05	0.00108643
KEGG:053220	Systemic lupus erythematosus	[Cd40, Cd86]	[RT1-Ba, RT1-Bb, RT1-Db1]	4.99003e-05	0.00259482
GO:00024950	antigen processing and presentation of peptide antigen via MHC class II	[Cd74]	[RT1-Ba, RT1-Db1]	8.9823e-05	0.0046708
GO:00198860	antigen processing and presentation of exogenous peptide antigen via MHC class II	[Cd74]	[RT1-Ba, RT1-Db1]	8.9823e-05	0.0046708
KEGG:053300	Allograft rejection	[Cd40, Cd86]	[RT1-Ba, RT1-Bb, RT1-Db1]	9.85836e-05	0.00512635
GO:00421100	T cell activation	[Cd3d, Cd3e, Cd74, Cd86, Ifnar1]	[Cadm1]	0.000106536	0.00553985
GO:00450610	thymic T cell selection	[Cd3d, Cd3e, Cd74]	[]	0.000146977	0.00764281
KEGG:053200	Autoimmune thyroid disease	[Cd40, Cd86]	[RT1-Ba, RT1-Bb, RT1-Db1]	0.000177485	0.0092292
GO:00512490	regulation of lymphocyte activation	[Cd3e, Cd40, Cd74, Cd83, Sit1]	[RT1-Ba]	0.000266337	0.0138495
GO:00024780	antigen processing and presentation of exogenous peptide antigen	[Cd74]	[RT1-Ba, RT1-Db1]	0.000322266	0.0167579
GO:00450580	T cell selection	[Cd3d, Cd3e, Cd74]	[]	0.000322266	0.0167579
GO:00512510	positive regulation of lymphocyte activation	[Cd3e, Cd40, Cd74, Cd83]	[RT1-Ba]	0.000421546	0.0219204
GO:00026960	positive regulation of leukocyte activation	[Cd3e, Cd40, Cd74, Cd83]	[RT1-Ba]	0.00055198	0.0287029
GO:00508670	positive regulation of cell activation	[Cd3e, Cd40, Cd74, Cd83]	[RT1-Ba]	0.000611856	0.0318165
GO:00198840	antigen processing and presentation of exogenous antigen	[Cd74]	[RT1-Ba, RT1-Db1]	0.000680348	0.0353781
GO:00508630	regulation of T cell activation	[Cd3e, Cd74, Cd83, Sit1]	[RT1-Ba]	0.000820906	0.0426871
KEGG:053320	Graft-versus-host disease	[Cd86]	[RT1-Ba, RT1-Bb, RT1-Db1]	0.00104755	0.0544724
GO:00330770	T cell differentiation in the thymus	[Cd3d, Cd3e, Cd74]	[]	0.00122423	0.0636601
GO:00450590	positive thymic T cell selection	[Cd3d, Cd74]	[]	0.00156157	0.0812016
GO:00508700	positive regulation of T cell activation	[Cd3e, Cd74, Cd83]	[RT1-Ba]	0.001779	0.0925081
KEGG:049400	Type I diabetes mellitus	[Cd86]	[RT1-Ba, RT1-Bb, RT1-Db1]	0.001779	0.0925081
GO:00455820	positive regulation of T cell differentiation	[Cd74, Cd83]	[RT1-Ba]	0.0018131	0.0942812
GO:00433680	positive T cell selection	[Cd3d, Cd74]	[]	0.00199777	0.103884
GO:00433830	negative T cell selection	[Cd3e, Cd74]	[]	0.00199777	0.103884
GO:00450600	negative thymic T cell selection	[Cd3e, Cd74]	[]	0.00199777	0.103884
KEGG:053400	Primary immunodeficiency	[Cd3d, Cd3e, Cd40]	[]	0.00216345	0.112499
GO:00456210	positive regulation of lymphocyte differentiation	[Cd74, Cd83]	[RT1-Ba]	0.00216345	0.112499
GO:00480020	antigen processing and presentation of peptide antigen	[Cd74]	[RT1-Ba, RT1-Db1]	0.00255312	0.132762
GO:00455800	regulation of T cell differentiation	[Cd74, Cd83]	[RT1-Ba]	0.00453206	0.235667
GO:00508500	positive regulation of calcium-mediated signaling	[Cd3e, Ncam1]	[]	0.00565581	0.294102
GO:00018190	positive regulation of cytokine production	[Cd40, Cd83, Ifnar1]	[]	0.0057902	0.301091
GO:00508480	regulation of calcium-mediated signaling	[Cd3e, Ncam1]	[]	0.00725341	0.377177
GO:00302170	T cell differentiation	[Cd3d, Cd3e, Cd74]	[]	0.00932462	0.48488
GO:00026370	regulation of immunoglobulin production	[Cd37, Cd40]	[]	0.0120194	0.625007
GO:00466350	positive regulation of alpha-beta T cell activation	[Cd3e, Cd83]	[]	0.0130993	0.681163
GO:00466340	regulation of alpha-beta T cell activation	[Cd3e, Cd83]	[]	0.0217596	1
GO:00027000	regulation of production of molecular mediator of immune response	[Cd37, Cd40]	[]	0.0245686	1
GO:00027680	immune response-regulating cell surface receptor signaling pathway	[Cd3e, Cd40]	[]	0.0306003	1
GO:00027640	immune response-regulating signal transduction	[Cd3e, Cd40]	[]	0.0497631	1
GO:00506710	positive regulation of lymphocyte proliferation	[Cd3e, Cd40]	[]	0.051675	1
GO:00329460	positive regulation of mononuclear cell proliferation	[Cd3e, Cd40]	[]	0.051675	1
Group 2
ID	Go Term	Up-Regulated Genes	Down-Regulated Genes	Term P Value	Term P Value Correlated with Bonferroni
GO:00000820	G1/S transition of mitotic cell cycle	[Id4, Itgb1]	[Mtor]	0.00150056	0.0780293
GO:00550010	muscle cell development	[Itgb1, Tmod1]	[]	0.00725341	0.377177
GO:00302390	myofibril assembly	[Itgb1, Tmod1]	[]	0.00725341	0.377177
GO:00550020	striated muscle cell development	[Itgb1, Tmod1]	[]	0.00725341	0.377177
GO:00310320	actomyosin structure organization	[Itgb1, Tmod1]	[]	0.0153803	0.799778
KEGG:045120	ECM-receptor interaction	[Fndc3a, Itgb1, Vwf]	[]	0.016876	0.877552
KEGG:045200	Adherens junction	[Pard3, Rac2, Tjp1]	[]	0.0175143	0.910742
GO:00507680	negative regulation of neurogenesis	[Id4, Sema4f]	[]	0.0460196	1
GO:00107210	negative regulation of cell development	[Id4, Sema4f]	[]	0.0460196	1
GO:00018940	tissue homeostasis	[Itgb1, Rac2]	[]	0.051675	1
GO:00511460	striated muscle cell differentiation	[Itgb1, Tmod1]	[]	0.0290421	1
GO:00488710	multicellular organismal homeostasis	[Itgb1, Rac2]	[]	0.051675	1
GO:00082770	regulation of G-protein coupled receptor protein signaling pathway	[Itgb1, Rgs9]	[]	0.0371525	1

## Sheet: Supplement Table 2
Supplement Table 2.Grouped annotation in cytoplasm layers
Group 3
ID	Go Term	Up-Regulated Gene	Down-Regulated Gene	Term P Value	Term P Value Correlated with Bonferroni
GO:00000451	autophagosome formation	[Ctsd, Map1lc3a]	[]	0.000893704	0.0250237
GO:00069141	autophagy	[Ctsd, Map1lc3a]	[]	0.00763684	0.213831
GO:00092671	cellular response to starvation	[Ctsd, Map1lc3a]	[]	0.00898863	0.251682
GO:00160501	vesicle organization	[Ctsd, Gbf1, Map1lc3a]	[]	0.00218108	0.0610702
GO:00162361	macroautophagy	[Ctsd, Map1lc3a]	[]	0.00114477	0.0320535
GO:00316681	cellular response to extracellular stimulus	[Ctsd, Map1lc3a]	[]	0.0242276	0.678373
GO:00316691	cellular response to nutrient levels	[Ctsd, Map1lc3a]	[]	0.0153586	0.43004
GO:00425941	response to starvation	[Ctsd, Map1lc3a]	[]	0.0153586	0.43004
Group 4
ID	Go Term	Up-Regulated Gene	Down-Regulated Gene	Term P Value	Term P Value Correlated with Bonferroni
GO:00481931	Golgi vesicle transport	[Bet1l, Gbf1, Trappc1, Ykt6]	[]	0.000556103	0.0155709
GO:00068881	ER to Golgi vesicle-mediated transport	[Bet1l, Trappc1, Ykt6]	[]	0.000731952	0.0204947
GO:00421471	retrograde transport, endosome to Golgi	[Bet1l, Ykt6]	[]	0.00114477	0.0320535
GO:00069031	vesicle targeting	[Gbf1, Ykt6]	[]	0.00523888	0.146689
GO:00516501	establishment of vesicle localization	[Gbf1, Ykt6]	[]	0.00830025	0.232407
GO:00516481	vesicle localization	[Gbf1, Ykt6]	[]	0.00970166	0.271647
GO:00161971	endosome transport	[Bet1l, Ykt6]	[]	0.0171801	0.481044
KEGG:041301	SNARE interactions in vesicular transport	[Bet1l, Ykt6]	[]	0.0181237	0.507465
GO:00516561	establishment of organelle localization	[Gbf1, Ykt6]	[]	0.0221105	0.619095
Group 5
ID	Go Term	Up-Regulated Gene	Down-Regulated Gene	Term P Value	Term P Value Correlated with Bonferroni
GO:00065091	membrane protein ectodomain proteolysis	[Adam10, Psenen]	[]	0.00173595	0.0486066
GO:00072191	Notch signaling pathway	[Adam10, Psenen]	[]	0.0210825	0.590311
GO:00336191	membrane protein proteolysis	[Adam10, Psenen]	[]	0.00173595	0.0486066
Group 6
ID	Go Term	Up-Regulated Gene	Down-Regulated Gene	Term P Value	Term P Value Correlated with Bonferroni
GO:00070061	mitochondrial membrane organization	[]	[Bnip3, Mfn2, Opa1, Timm9]	8.23795e-06	0.000230663
GO:00070051	mitochondrion organization	[]	[Bnip3, Mfn2, Mrpl12, Opa1, Timm9]	0.000106518	0.00298251
GO:00650021	intracellular protein transmembrane transport	[Sil1, Tram1]	[Timm9]	0.000962425	0.0269479
GO:00070071	inner mitochondrial membrane organization	[]	[Opa1, Timm9]	0.00114477	0.0320535
GO:00068391	mitochondrial transport	[]	[Bnip3, Mfn2, Timm9]	0.0012343	0.0345605
GO:00066261	protein targeting to mitochondrion	[]	[Mfn2, Timm9]	0.00207539	0.058111
GO:00096151	response to virus	[]	[Bnip3, RGD1310358]	0.023159	0.648452
Group 7
ID	Go Term	Up-Regulated Gene	Down-Regulated Gene	Term P Value	Term P Value Correlated with Bonferroni
KEGG:009701	Aminoacyl-tRNA biosynthesis	[]	[Mtfmt, Nars2, Vars]	0.000881134	0.0246717
GO:00063991	tRNA metabolic process	[]	[Mars, Nars2, Thg1l, Vars]	0.00192639	0.0539389
KEGG:006701	One carbon pool by folate	[]	[Mtfmt, Mtr]	0.00244361	0.0684212
GO:00064181	tRNA aminoacylation for protein translation	[]	[Mars, Nars2, Vars]	0.00407236	0.114026
GO:00430381	amino acid activation	[]	[Mars, Nars2, Vars]	0.00407236	0.114026
GO:00430391	tRNA aminoacylation	[]	[Mars, Nars2, Vars]	0.00407236	0.114026
KEGG:002711	Methionine metabolism	[]	[Mtfmt, Mtr]	0.0057994	0.162383

## Sheet: Supplement Table 3
Supplement Table 3.Grouped annotation in nucleus layers
Group 8
ID	Go Term	Up-Regulated Genes	Down-Regulated Genes	Term P Value	Term P Value Correlated with Bonferroni
GO:00062602	DNA replication	[]	[Mcm7, Mcm8, Msh3, Nol8, Pold1]	0.000320564	0.00673185
GO:00070902	regulation of S phase of mitotic cell cycle	[]	[Brca2, Cdt1]	0.000637591	0.0133894
KEGG:002402	Pyrimidine metabolism	[]	[Pold1, Pole2, Polr1e, Umps]	0.000326222	0.00685067
KEGG:030302	DNA replication	[]	[Mcm7, Pold1, Pole2]	0.000639549	0.0134305
GO:00062612	DNA-dependent DNA replication	[]	[Mcm7, Msh3, Pold1]	0.00069528	0.0146009
GO:00450052	maintenance of fidelity during DNA-dependent DNA replication	[]	[Msh3, Pold1]	0.00148417	0.0311676
GO:00062892	nucleotide-excision repair	[]	[Brca2, Pold1, Pole2]	0.00171529	0.036021
GO:00332612	regulation of S phase	[]	[Brca2, Cdt1]	0.00174853	0.0367192
GO:00081562	negative regulation of DNA replication	[]	[Brca2, Cdt1]	0.00233911	0.0491213
GO:00062972	nucleotide-excision repair, DNA gap filling	[]	[Pold1, Pole2]	0.00266492	0.0559633
KEGG:034302	Mismatch repair	[]	[Msh3, Pold1]	0.00416703	0.0875076
KEGG:034402	Homologous recombination	[]	[Brca2, Pold1]	0.00549701	0.115437
GO:00062842	base-excision repair	[]	[Msh3, Pold1]	0.00597806	0.125539
GO:00510532	negative regulation of DNA metabolic process	[]	[Brca2, Cdt1]	0.00699562	0.146908
KEGG:034202	Nucleotide excision repair	[]	[Pold1, Pole2]	0.0176339	0.370312
GO:00062752	regulation of DNA replication	[]	[Brca2, Cdt1]	0.0209366	0.439668
Group 9
ID	Go Term	Up-Regulated Genes	Down-Regulated Genes	Term P Value	Term P Value Correlated with Bonferroni
GO:00165682	chromatin modification	[Rbl2, Whsc1l1]	[Hdac10, Hdac2, Ring1, Smarca5, Suv39h1]	2.67861e-07	5.62509e-06
GO:00064792	protein amino acid methylation	[Btg1, Whsc1l1]	[Suv39h1]	0.000403652	0.00847669
GO:00165702	histone modification	[Whsc1l1]	[Hdac10, Hdac2, Ring1, Suv39h1]	2.70992e-06	5.69083e-05
GO:00165692	covalent chromatin modification	[Whsc1l1]	[Hdac10, Hdac2, Ring1, Suv39h1]	3.72781e-06	7.82841e-05
GO:00082132	protein amino acid alkylation	[Btg1, Whsc1l1]	[Suv39h1]	0.000403652	0.00847669
GO:00165752	histone deacetylation	[]	[Hdac10, Hdac2]	0.00174853	0.0367192
GO:00064762	protein amino acid deacetylation	[]	[Hdac10, Hdac2]	0.00416703	0.0875076
